# Supplementary material for: Heads or tails first? Evolution of fetal orientation in ichthyosaurs, with a scrutiny of the prevailing hypothesis
Source: BMC Ecol Evol. 2023 Apr 18;23:12. doi: 10.1186/s12862-023-02110-4 (PMC10114408; doi:10.1186/s12862-023-02110-4)
Supplement: Supplementary file 1 — Supplementary Material 1 [file 12862_2023_2110_MOESM1_ESM.xlsx]

## Sheet: specimens
specimen	orientation (0 = inconclusive, 1 = tailfirst, 2 = headfirst)	stratigraphic interval	before/in event	litter size		head	tail	inconc	total			%head	%tail	%inconc
Leipzig	0	?	?	2		6	22	13	41			14.6341	53.6585	31.7073
Szeczin	0	?	?	2
Bad boll	1	?	?	2								#DIV/0!	#DIV/0!	#DIV/0!
Bonn	1	?	?	1								#DIV/0!	#DIV/0!	#DIV/0!
MHH 2	1	?	?	1
NHMUK R 3300	1	?	?	6
Madrid	1	?	?	1
AMNH	1	?	?	7
Salzburg	1	?	?	2
Vienna	1	?	?	7
Munich 2 warlost	1	?	?	9
MNHN Paris	2	?	?	1
GPIT 1858:219	2	?	?	1
SMNS 10460	0	II 3	B	3
SMNS 50963	0	II 3	B	2
SMNS 51948	0	II 3	B	2
SMNS 54050	0	II 3	B	1
SMNS 54062	0	II 2	B	5?
SMNS 54064	0	II 2	B	3(4?)
SMNS 54816	0	II 3	B	1
SMNS 81961	0	II 3	B	1
Berlin 1	1	II 10	B	1 (2?)
Graz Landesmuseum	1	II 3	B	1
MHH 3	1	II 3	B	7
St. Petersburg	1	II 1	B	1
BSPG Munic 1960 I 36	1	II 3	B	8
SMNS 6293	1	II 1	B	4
SMNS 50007	1	II 3	B	10
SMNS 52036	1	II 2	B	10
SMNS 2	2	II 3	B	1
MHH 1	0	II 9	I	6
SMNS 16811	0	II 4	I	3
SMNS 80234	0	II 4	I	4
Berlin 2	1	II 3	I	11
Senckenberg Frankfurt	1	II 9	I	1
Kiel	1	II 10	I	1
SMNS 7402	1	II 6	I	1
GPIT 1491/1	1	II 6	I	2
SMNS 53001	2	II 10	I	1
SMNS 56823	2	II 4	I	1
GPIT 1491/6	2	II 10	I	1
